# Supplementary material for: Inverse ZrO2/Cu as a highly efficient methanol synthesis catalyst from CO2 hydrogenation
Source: Nat Commun. 2020 Nov 13;11:5767. doi: 10.1038/s41467-020-19634-8 (PMC7666171; doi:10.1038/s41467-020-19634-8)
Supplement: Supplementary file 3 — Supplementary Data 1 [file 41467_2020_19634_MOESM3_ESM.cif]

#======================================================================
# CRYSTAL DATA
#----------------------------------------------------------------------
data_VESTA_phase_1

_chemical_name_common                  'Zr O Cu                               '
_cell_length_a                         20.327700
_cell_length_b                         21.962200
_cell_length_c                         22.328100
_cell_angle_alpha                      90.000000
_cell_angle_beta                       90.000000
_cell_angle_gamma                      63.553299
_cell_volume                           8925.000082
_space_group_name_H-M_alt              'P 1'
_space_group_IT_number                 1

loop_
_space_group_symop_operation_xyz
   'x, y, z'

loop_
   _atom_site_label
   _atom_site_occupancy
   _atom_site_fract_x
   _atom_site_fract_y
   _atom_site_fract_z
   _atom_site_adp_type
   _atom_site_B_iso_or_equiv
   _atom_site_type_symbol
   Zr1         1.0     0.219010     0.322360     0.044930    Biso  1.000000 Zr
   Zr2         1.0     0.095184     0.234205     0.330594    Biso  1.000000 Zr
   Zr3         1.0     0.318969     0.113915     0.190780    Biso  1.000000 Zr
   Zr4         1.0     0.001495     0.262117     0.170037    Biso  1.000000 Zr
   Zr5         1.0     0.233190     0.139080     0.025780    Biso  1.000000 Zr
   Zr6         1.0     0.104016     0.054653     0.314725    Biso  1.000000 Zr
   Zr7         1.0     0.058200     0.323040     0.014140    Biso  1.000000 Zr
   Zr8         1.0     0.159794     0.112003     0.157272    Biso  1.000000 Zr
   Zr9         1.0     0.258713     0.235997     0.303747    Biso  1.000000 Zr
   Zr10        1.0     0.044020     0.172990     0.033280    Biso  1.000000 Zr
   Zr11        1.0     0.145298     0.296894     0.177680    Biso  1.000000 Zr
   Zr12        1.0     0.246286     0.090472     0.323516    Biso  1.000000 Zr
   Zr13        1.0     0.552350     0.322360     0.044930    Biso  1.000000 Zr
   Zr14        1.0     0.428924     0.235438     0.335906    Biso  1.000000 Zr
   Zr15        1.0     0.651727     0.114108     0.191220    Biso  1.000000 Zr
   Zr16        1.0     0.335679     0.261865     0.171651    Biso  1.000000 Zr
   Zr17        1.0     0.566530     0.139080     0.025780    Biso  1.000000 Zr
   Zr18        1.0     0.437735     0.054403     0.314137    Biso  1.000000 Zr
   Zr19        1.0     0.391540     0.323040     0.014140    Biso  1.000000 Zr
   Zr20        1.0     0.493647     0.112258     0.158012    Biso  1.000000 Zr
   Zr21        1.0     0.592059     0.237763     0.303125    Biso  1.000000 Zr
   Zr22        1.0     0.377360     0.172990     0.033280    Biso  1.000000 Zr
   Zr23        1.0     0.478452     0.297793     0.178539    Biso  1.000000 Zr
   Zr24        1.0     0.580119     0.090531     0.326445    Biso  1.000000 Zr
   Zr25        1.0     0.885680     0.322360     0.044930    Biso  1.000000 Zr
   Zr26        1.0     0.758696     0.236280     0.334571    Biso  1.000000 Zr
   Zr27        1.0     0.985079     0.114342     0.191265    Biso  1.000000 Zr
   Zr28        1.0     0.667771     0.262243     0.171161    Biso  1.000000 Zr
   Zr29        1.0     0.899860     0.139080     0.025780    Biso  1.000000 Zr
   Zr30        1.0     0.770040     0.056198     0.314912    Biso  1.000000 Zr
   Zr31        1.0     0.724870     0.323040     0.014140    Biso  1.000000 Zr
   Zr32        1.0     0.825789     0.112873     0.157391    Biso  1.000000 Zr
   Zr33        1.0     0.923923     0.237925     0.303662    Biso  1.000000 Zr
   Zr34        1.0     0.710690     0.172990     0.033280    Biso  1.000000 Zr
   Zr35        1.0     0.810629     0.298300     0.179092    Biso  1.000000 Zr
   Zr36        1.0     0.913445     0.090048     0.323896    Biso  1.000000 Zr
   Zr37        1.0     0.219010     0.655700     0.044930    Biso  1.000000 Zr
   Zr38        1.0     0.099519     0.564577     0.331646    Biso  1.000000 Zr
   Zr39        1.0     0.318334     0.447720     0.189903    Biso  1.000000 Zr
   Zr40        1.0     0.002227     0.595512     0.171083    Biso  1.000000 Zr
   Zr41        1.0     0.233190     0.472410     0.025780    Biso  1.000000 Zr
   Zr42        1.0     0.104655     0.386551     0.314058    Biso  1.000000 Zr
   Zr43        1.0     0.058200     0.656370     0.014140    Biso  1.000000 Zr
   Zr44        1.0     0.160238     0.445266     0.157570    Biso  1.000000 Zr
   Zr45        1.0     0.259480     0.571917     0.305638    Biso  1.000000 Zr
   Zr46        1.0     0.044020     0.506320     0.033280    Biso  1.000000 Zr
   Zr47        1.0     0.145496     0.630917     0.178854    Biso  1.000000 Zr
   Zr48        1.0     0.247826     0.421564     0.324244    Biso  1.000000 Zr
   Zr49        1.0     0.552350     0.655700     0.044930    Biso  1.000000 Zr
   Zr50        1.0     0.430167     0.567194     0.334567    Biso  1.000000 Zr
   Zr51        1.0     0.652960     0.448183     0.189324    Biso  1.000000 Zr
   Zr52        1.0     0.334666     0.595698     0.171971    Biso  1.000000 Zr
   Zr53        1.0     0.566530     0.472410     0.025780    Biso  1.000000 Zr
   Zr54        1.0     0.437422     0.387755     0.312600    Biso  1.000000 Zr
   Zr55        1.0     0.391540     0.656370     0.014140    Biso  1.000000 Zr
   Zr56        1.0     0.493154     0.446225     0.157097    Biso  1.000000 Zr
   Zr57        1.0     0.594673     0.572694     0.305199    Biso  1.000000 Zr
   Zr58        1.0     0.377360     0.506320     0.033280    Biso  1.000000 Zr
   Zr59        1.0     0.478645     0.630769     0.179135    Biso  1.000000 Zr
   Zr60        1.0     0.584528     0.415247     0.317899    Biso  1.000000 Zr
   Zr61        1.0     0.885680     0.655700     0.044930    Biso  1.000000 Zr
   Zr62        1.0     0.763535     0.565826     0.333338    Biso  1.000000 Zr
   Zr63        1.0     0.985928     0.447489     0.190752    Biso  1.000000 Zr
   Zr64        1.0     0.668150     0.595655     0.171147    Biso  1.000000 Zr
   Zr65        1.0     0.899860     0.472410     0.025780    Biso  1.000000 Zr
   Zr66        1.0     0.768288     0.389662     0.319866    Biso  1.000000 Zr
   Zr67        1.0     0.724870     0.656370     0.014140    Biso  1.000000 Zr
   Zr68        1.0     0.826564     0.445530     0.157605    Biso  1.000000 Zr
   Zr69        1.0     0.923629     0.572186     0.303174    Biso  1.000000 Zr
   Zr70        1.0     0.710690     0.506320     0.033280    Biso  1.000000 Zr
   Zr71        1.0     0.810972     0.631350     0.178719    Biso  1.000000 Zr
   Zr72        1.0     0.917440     0.420911     0.322584    Biso  1.000000 Zr
   Zr73        1.0     0.219010     0.989030     0.044930    Biso  1.000000 Zr
   Zr74        1.0     0.096252     0.901214     0.330808    Biso  1.000000 Zr
   Zr75        1.0     0.319688     0.780625     0.190511    Biso  1.000000 Zr
   Zr76        1.0     1.001878     0.928843     0.169544    Biso  1.000000 Zr
   Zr77        1.0     0.233190     0.805740     0.025780    Biso  1.000000 Zr
   Zr78        1.0     0.104127     0.722242     0.317518    Biso  1.000000 Zr
   Zr79        1.0     0.058200     0.989700     0.014140    Biso  1.000000 Zr
   Zr80        1.0     0.160698     0.778565     0.157970    Biso  1.000000 Zr
   Zr81        1.0     0.259179     0.903066     0.302191    Biso  1.000000 Zr
   Zr82        1.0     0.044020     0.839660     0.033280    Biso  1.000000 Zr
   Zr83        1.0     0.144918     0.964032     0.177594    Biso  1.000000 Zr
   Zr84        1.0     0.248097     0.756607     0.323981    Biso  1.000000 Zr
   Zr85        1.0     0.552350     0.989030     0.044930    Biso  1.000000 Zr
   Zr86        1.0     0.429830     0.899565     0.330401    Biso  1.000000 Zr
   Zr87        1.0     0.652671     0.781073     0.190569    Biso  1.000000 Zr
   Zr88        1.0     0.335469     0.928789     0.169249    Biso  1.000000 Zr
   Zr89        1.0     0.566530     0.805740     0.025780    Biso  1.000000 Zr
   Zr90        1.0     0.439401     0.719956     0.317218    Biso  1.000000 Zr
   Zr91        1.0     0.391540     0.989700     0.014140    Biso  1.000000 Zr
   Zr92        1.0     0.494032     0.778443     0.157893    Biso  1.000000 Zr
   Zr93        1.0     0.591862     0.903131     0.302121    Biso  1.000000 Zr
   Zr94        1.0     0.377360     0.839660     0.033280    Biso  1.000000 Zr
   Zr95        1.0     0.478516     0.963794     0.177332    Biso  1.000000 Zr
   Zr96        1.0     0.581804     0.754857     0.323343    Biso  1.000000 Zr
   Zr97        1.0     0.885680     0.989030     0.044930    Biso  1.000000 Zr
   Zr98        1.0     0.761655     0.902358     0.330359    Biso  1.000000 Zr
   Zr99        1.0     0.986182     0.780348     0.190798    Biso  1.000000 Zr
   Zr100       1.0     0.668869     0.929008     0.169453    Biso  1.000000 Zr
   Zr101       1.0     0.899860     0.805740     0.025780    Biso  1.000000 Zr
   Zr102       1.0     0.769437     0.721887     0.319328    Biso  1.000000 Zr
   Zr103       1.0     0.724870     0.989700     0.014140    Biso  1.000000 Zr
   Zr104       1.0     0.827380     0.778194     0.158169    Biso  1.000000 Zr
   Zr105       1.0     0.925316     0.903737     0.302479    Biso  1.000000 Zr
   Zr106       1.0     0.710690     0.839660     0.033280    Biso  1.000000 Zr
   Zr107       1.0     0.811684     0.964300     0.177722    Biso  1.000000 Zr
   Zr108       1.0     0.913312     0.758582     0.325358    Biso  1.000000 Zr
   O1          1.0     0.026920     0.009892     0.183068    Biso  1.000000 O
   O2          1.0     0.258780     0.218800     0.038820    Biso  1.000000 O
   O3          1.0     0.129503     0.131013     0.349388    Biso  1.000000 O
   O4          1.0     0.038628     0.158668     0.132535    Biso  1.000000 O
   O5          1.0     0.139538     0.285973     0.275246    Biso  1.000000 O
   O6          1.0     0.024072     0.237782     0.263614    Biso  1.000000 O
   O7          1.0     0.251361     0.121369     0.117444    Biso  1.000000 O
   O8          1.0     0.124530     0.212100     0.000000    Biso  1.000000 O
   O9          1.0     0.224400     0.001401     0.143773    Biso  1.000000 O
   O10         1.0     0.325950     0.122931     0.291089    Biso  1.000000 O
   O11         1.0     0.018430     0.093270     0.020240    Biso  1.000000 O
   O12         1.0     0.119471     0.216212     0.165703    Biso  1.000000 O
   O13         1.0     0.220184     0.005443     0.325974    Biso  1.000000 O
   O14         1.0     0.007490     0.275630     0.069430    Biso  1.000000 O
   O15         1.0     0.106053     0.069227     0.216526    Biso  1.000000 O
   O16         1.0     0.125340     0.316410     0.085310    Biso  1.000000 O
   O17         1.0     0.227424     0.101690     0.232487    Biso  1.000000 O
   O18         1.0     0.152680     0.099960     0.059060    Biso  1.000000 O
   O19         1.0     0.255737     0.223686     0.205461    Biso  1.000000 O
   O20         1.0     0.360651     0.009479     0.183067    Biso  1.000000 O
   O21         1.0     0.592120     0.218800     0.038820    Biso  1.000000 O
   O22         1.0     0.461143     0.131163     0.347523    Biso  1.000000 O
   O23         1.0     0.372480     0.158343     0.132683    Biso  1.000000 O
   O24         1.0     0.469397     0.284381     0.276004    Biso  1.000000 O
   O25         1.0     0.356568     0.239594     0.266317    Biso  1.000000 O
   O26         1.0     0.584952     0.120862     0.117256    Biso  1.000000 O
   O27         1.0     0.457870     0.212100     0.000000    Biso  1.000000 O
   O28         1.0     0.557963     0.001251     0.143625    Biso  1.000000 O
   O29         1.0     0.659142     0.122694     0.289947    Biso  1.000000 O
   O30         1.0     0.351770     0.093270     0.020240    Biso  1.000000 O
   O31         1.0     0.452798     0.216310     0.166185    Biso  1.000000 O
   O32         1.0     0.553473     0.004825     0.327940    Biso  1.000000 O
   O33         1.0     0.340830     0.275630     0.069430    Biso  1.000000 O
   O34         1.0     0.439884     0.068490     0.216482    Biso  1.000000 O
   O35         1.0     0.458680     0.316410     0.085310    Biso  1.000000 O
   O36         1.0     0.560301     0.102504     0.233342    Biso  1.000000 O
   O37         1.0     0.486020     0.099960     0.059060    Biso  1.000000 O
   O38         1.0     0.588875     0.223283     0.203487    Biso  1.000000 O
   O39         1.0     0.694244     0.009409     0.182557    Biso  1.000000 O
   O40         1.0     0.925450     0.218800     0.038820    Biso  1.000000 O
   O41         1.0     0.797655     0.131185     0.349083    Biso  1.000000 O
   O42         1.0     0.705998     0.158491     0.132252    Biso  1.000000 O
   O43         1.0     0.803780     0.287395     0.278472    Biso  1.000000 O
   O44         1.0     0.693390     0.234284     0.263885    Biso  1.000000 O
   O45         1.0     0.917899     0.121644     0.117756    Biso  1.000000 O
   O46         1.0     0.791200     0.212100     0.000000    Biso  1.000000 O
   O47         1.0     0.891203     0.001503     0.143948    Biso  1.000000 O
   O48         1.0     0.992422     0.123663     0.291856    Biso  1.000000 O
   O49         1.0     0.685100     0.093270     0.020240    Biso  1.000000 O
   O50         1.0     0.786113     0.216772     0.166027    Biso  1.000000 O
   O51         1.0     0.886711     0.005517     0.327863    Biso  1.000000 O
   O52         1.0     0.674160     0.275630     0.069430    Biso  1.000000 O
   O53         1.0     0.773329     0.068959     0.216344    Biso  1.000000 O
   O54         1.0     0.792010     0.316410     0.085310    Biso  1.000000 O
   O55         1.0     0.893545     0.102811     0.233478    Biso  1.000000 O
   O56         1.0     0.819350     0.099960     0.059060    Biso  1.000000 O
   O57         1.0     0.921308     0.224754     0.205757    Biso  1.000000 O
   O58         1.0     0.027068     0.342739     0.182766    Biso  1.000000 O
   O59         1.0     0.258780     0.552130     0.038820    Biso  1.000000 O
   O60         1.0     0.129691     0.462749     0.347608    Biso  1.000000 O
   O61         1.0     0.038571     0.492613     0.132617    Biso  1.000000 O
   O62         1.0     0.137553     0.620093     0.276254    Biso  1.000000 O
   O63         1.0     0.022324     0.573560     0.265466    Biso  1.000000 O
   O64         1.0     0.250484     0.455053     0.116365    Biso  1.000000 O
   O65         1.0     0.124530     0.545430     0.000000    Biso  1.000000 O
   O66         1.0     0.224685     0.333550     0.143978    Biso  1.000000 O
   O67         1.0     0.325290     0.456240     0.286571    Biso  1.000000 O
   O68         1.0     0.018430     0.426600     0.020240    Biso  1.000000 O
   O69         1.0     0.119358     0.549854     0.166877    Biso  1.000000 O
   O70         1.0     0.220294     0.338096     0.323938    Biso  1.000000 O
   O71         1.0     0.007490     0.608960     0.069430    Biso  1.000000 O
   O72         1.0     0.106141     0.401684     0.215797    Biso  1.000000 O
   O73         1.0     0.125340     0.649740     0.085310    Biso  1.000000 O
   O74         1.0     0.226845     0.435143     0.231219    Biso  1.000000 O
   O75         1.0     0.152680     0.433300     0.059060    Biso  1.000000 O
   O76         1.0     0.254764     0.557906     0.204773    Biso  1.000000 O
   O77         1.0     0.359773     0.342544     0.181690    Biso  1.000000 O
   O78         1.0     0.592120     0.552130     0.038820    Biso  1.000000 O
   O79         1.0     0.466171     0.465421     0.319435    Biso  1.000000 O
   O80         1.0     0.370889     0.493878     0.131210    Biso  1.000000 O
   O81         1.0     0.472840     0.616937     0.276172    Biso  1.000000 O
   O82         1.0     0.353306     0.575951     0.265415    Biso  1.000000 O
   O83         1.0     0.585281     0.454698     0.115129    Biso  1.000000 O
   O84         1.0     0.457870     0.545430     0.000000    Biso  1.000000 O
   O85         1.0     0.558303     0.334287     0.143189    Biso  1.000000 O
   O86         1.0     0.660120     0.455635     0.285834    Biso  1.000000 O
   O87         1.0     0.351770     0.426600     0.020240    Biso  1.000000 O
   O88         1.0     0.451590     0.550991     0.165477    Biso  1.000000 O
   O89         1.0     0.553130     0.340961     0.289102    Biso  1.000000 O
   O90         1.0     0.340830     0.608960     0.069430    Biso  1.000000 O
   O91         1.0     0.437341     0.402398     0.211213    Biso  1.000000 O
   O92         1.0     0.458680     0.649740     0.085310    Biso  1.000000 O
   O93         1.0     0.560726     0.442676     0.226853    Biso  1.000000 O
   O94         1.0     0.486020     0.433300     0.059060    Biso  1.000000 O
   O95         1.0     0.589746     0.558783     0.204306    Biso  1.000000 O
   O96         1.0     0.693356     0.342661     0.183915    Biso  1.000000 O
   O97         1.0     0.925450     0.552130     0.038820    Biso  1.000000 O
   O98         1.0     0.804232     0.462274     0.346692    Biso  1.000000 O
   O99         1.0     0.706434     0.493075     0.131236    Biso  1.000000 O
   O100        1.0     0.805818     0.619893     0.277489    Biso  1.000000 O
   O101        1.0     0.693118     0.568894     0.264338    Biso  1.000000 O
   O102        1.0     0.918397     0.454807     0.117335    Biso  1.000000 O
   O103        1.0     0.791200     0.545430     0.000000    Biso  1.000000 O
   O104        1.0     0.891601     0.334114     0.143752    Biso  1.000000 O
   O105        1.0     0.993784     0.458316     0.291657    Biso  1.000000 O
   O106        1.0     0.685100     0.426600     0.020240    Biso  1.000000 O
   O107        1.0     0.786529     0.550005     0.166836    Biso  1.000000 O
   O108        1.0     0.887604     0.339350     0.322755    Biso  1.000000 O
   O109        1.0     0.674160     0.608960     0.069430    Biso  1.000000 O
   O110        1.0     0.774557     0.401797     0.214941    Biso  1.000000 O
   O111        1.0     0.792010     0.649740     0.085310    Biso  1.000000 O
   O112        1.0     0.895270     0.436260     0.232585    Biso  1.000000 O
   O113        1.0     0.819350     0.433300     0.059060    Biso  1.000000 O
   O114        1.0     0.921579     0.558179     0.206006    Biso  1.000000 O
   O115        1.0     0.027133     0.676221     0.182165    Biso  1.000000 O
   O116        1.0     0.258780     0.885460     0.038820    Biso  1.000000 O
   O117        1.0     0.132100     0.798290     0.349810    Biso  1.000000 O
   O118        1.0     0.038793     0.826066     0.131959    Biso  1.000000 O
   O119        1.0     0.140102     0.953600     0.275830    Biso  1.000000 O
   O120        1.0     0.024470     0.905592     0.264188    Biso  1.000000 O
   O121        1.0     0.251687     0.788263     0.116693    Biso  1.000000 O
   O122        1.0     0.124530     0.878770     0.000000    Biso  1.000000 O
   O123        1.0     0.224397     0.668327     0.143990    Biso  1.000000 O
   O124        1.0     0.327335     0.790619     0.290716    Biso  1.000000 O
   O125        1.0     0.018430     0.759940     0.020240    Biso  1.000000 O
   O126        1.0     0.119152     0.883814     0.165412    Biso  1.000000 O
   O127        1.0     0.218832     0.678534     0.304323    Biso  1.000000 O
   O128        1.0     0.007490     0.942300     0.069430    Biso  1.000000 O
   O129        1.0     0.105476     0.736373     0.215536    Biso  1.000000 O
   O130        1.0     0.125340     0.983080     0.085310    Biso  1.000000 O
   O131        1.0     0.226551     0.774952     0.231530    Biso  1.000000 O
   O132        1.0     0.152680     0.766630     0.059060    Biso  1.000000 O
   O133        1.0     0.255819     0.892244     0.204788    Biso  1.000000 O
   O134        1.0     0.359866     0.676698     0.183343    Biso  1.000000 O
   O135        1.0     0.592120     0.885460     0.038820    Biso  1.000000 O
   O136        1.0     0.466191     0.796534     0.348840    Biso  1.000000 O
   O137        1.0     0.371992     0.826394     0.131557    Biso  1.000000 O
   O138        1.0     0.473874     0.952692     0.276075    Biso  1.000000 O
   O139        1.0     0.359107     0.903841     0.263491    Biso  1.000000 O
   O140        1.0     0.585770     0.787580     0.116459    Biso  1.000000 O
   O141        1.0     0.457870     0.878770     0.000000    Biso  1.000000 O
   O142        1.0     0.558151     0.668406     0.143580    Biso  1.000000 O
   O143        1.0     0.659795     0.791615     0.289719    Biso  1.000000 O
   O144        1.0     0.351770     0.759940     0.020240    Biso  1.000000 O
   O145        1.0     0.452602     0.883890     0.164284    Biso  1.000000 O
   O146        1.0     0.553502     0.678209     0.294981    Biso  1.000000 O
   O147        1.0     0.340830     0.942300     0.069430    Biso  1.000000 O
   O148        1.0     0.438487     0.736155     0.214435    Biso  1.000000 O
   O149        1.0     0.458680     0.983080     0.085310    Biso  1.000000 O
   O150        1.0     0.558768     0.777913     0.230852    Biso  1.000000 O
   O151        1.0     0.486020     0.766630     0.059060    Biso  1.000000 O
   O152        1.0     0.589445     0.892448     0.204441    Biso  1.000000 O
   O153        1.0     0.693190     0.676453     0.184640    Biso  1.000000 O
   O154        1.0     0.925450     0.885460     0.038820    Biso  1.000000 O
   O155        1.0     0.796589     0.799902     0.349363    Biso  1.000000 O
   O156        1.0     0.706174     0.825874     0.132138    Biso  1.000000 O
   O157        1.0     0.806875     0.954703     0.276578    Biso  1.000000 O
   O158        1.0     0.690664     0.906030     0.264102    Biso  1.000000 O
   O159        1.0     0.918000     0.788322     0.117085    Biso  1.000000 O
   O160        1.0     0.791200     0.878770     0.000000    Biso  1.000000 O
   O161        1.0     0.891448     0.667353     0.144047    Biso  1.000000 O
   O162        1.0     0.992976     0.791582     0.289023    Biso  1.000000 O
   O163        1.0     0.685100     0.759940     0.020240    Biso  1.000000 O
   O164        1.0     0.786723     0.883084     0.166938    Biso  1.000000 O
   O165        1.0     0.886663     0.674505     0.323068    Biso  1.000000 O
   O166        1.0     0.674160     0.942300     0.069430    Biso  1.000000 O
   O167        1.0     0.773498     0.735375     0.216518    Biso  1.000000 O
   O168        1.0     0.792010     0.983080     0.085310    Biso  1.000000 O
   O169        1.0     0.894899     0.769338     0.232491    Biso  1.000000 O
   O170        1.0     0.819350     0.766630     0.059060    Biso  1.000000 O
   O171        1.0     0.922172     0.891807     0.204883    Biso  1.000000 O
   Cu1         1.0     0.039770     0.678187     0.398389    Biso  1.000000 Cu
   Cu2         1.0     0.365108     0.674427     0.403440    Biso  1.000000 Cu
   Cu3         1.0     0.281464     0.493134     0.411886    Biso  1.000000 Cu
   Cu4         1.0     0.178852     0.607992     0.411723    Biso  1.000000 Cu
   Cu5         1.0     0.495884     0.329170     0.421904    Biso  1.000000 Cu
   Cu6         1.0     0.321764     0.583341     0.418224    Biso  1.000000 Cu
   Cu7         1.0     0.413665     0.455402     0.431740    Biso  1.000000 Cu
   Cu8         1.0     0.499936     0.630757     0.415956    Biso  1.000000 Cu
   Cu9         1.0     0.364722     0.366682     0.403561    Biso  1.000000 Cu
   Cu10        1.0     0.564174     0.507641     0.402722    Biso  1.000000 Cu
   Cu11        1.0     0.688330     0.362354     0.404086    Biso  1.000000 Cu
   Cu12        1.0     0.688495     0.474708     0.421940    Biso  1.000000 Cu
   Cu13        1.0     0.580824     0.553569     0.492651    Biso  1.000000 Cu
   Cu14        1.0     0.449907     0.550370     0.457663    Biso  1.000000 Cu
   Cu15        1.0     0.696971     0.675733     0.397930    Biso  1.000000 Cu
   Cu16        1.0     0.639062     0.599019     0.416000    Biso  1.000000 Cu
   Cu17        1.0     0.549719     0.410189     0.440603    Biso  1.000000 Cu
   Cu18        1.0     0.563508     0.204533     0.407567    Biso  1.000000 Cu
   Cu19        1.0     0.627356     0.287377     0.405997    Biso  1.000000 Cu
