# Supplementary material for: Inverse ZrO2/Cu as a highly efficient methanol synthesis catalyst from CO2 hydrogenation
Source: Nat Commun. 2020 Nov 13;11:5767. doi: 10.1038/s41467-020-19634-8 (PMC7666171; doi:10.1038/s41467-020-19634-8)
Supplement: Supplementary file 4 — Supplementary Data 2 [file 41467_2020_19634_MOESM4_ESM.cif]

#======================================================================
# CRYSTAL DATA
#----------------------------------------------------------------------
data_VESTA_phase_1

_chemical_name_common                  'Cu Zr O                               '
_cell_length_a                         17.898001
_cell_length_b                         17.898001
_cell_length_c                         19.175301
_cell_angle_alpha                      90.000000
_cell_angle_beta                       90.000000
_cell_angle_gamma                      120.000000
_cell_volume                           5319.635246
_space_group_name_H-M_alt              'P 1'
_space_group_IT_number                 1

loop_
_space_group_symop_operation_xyz
   'x, y, z'

loop_
   _atom_site_label
   _atom_site_occupancy
   _atom_site_fract_x
   _atom_site_fract_y
   _atom_site_fract_z
   _atom_site_adp_type
   _atom_site_B_iso_or_equiv
   _atom_site_type_symbol
   Cu1         1.0     0.079439     0.048023     0.212893    Biso  1.000000 Cu
   Cu2         1.0     0.127740     0.000000     0.000000    Biso  1.000000 Cu
   Cu3         1.0     0.032200     0.095308     0.105711    Biso  1.000000 Cu
   Cu4         1.0     0.221216     0.048764     0.212307    Biso  1.000000 Cu
   Cu5         1.0     0.270600     0.000000     0.000000    Biso  1.000000 Cu
   Cu6         1.0     0.173921     0.094675     0.106162    Biso  1.000000 Cu
   Cu7         1.0     0.366434     0.051761     0.210235    Biso  1.000000 Cu
   Cu8         1.0     0.413460     0.000000     0.000000    Biso  1.000000 Cu
   Cu9         1.0     0.318191     0.095346     0.105871    Biso  1.000000 Cu
   Cu10        1.0     0.511528     0.049543     0.212094    Biso  1.000000 Cu
   Cu11        1.0     0.556310     0.000000     0.000000    Biso  1.000000 Cu
   Cu12        1.0     0.461092     0.096098     0.106691    Biso  1.000000 Cu
   Cu13        1.0     0.651317     0.045614     0.206067    Biso  1.000000 Cu
   Cu14        1.0     0.699170     0.000000     0.000000    Biso  1.000000 Cu
   Cu15        1.0     0.603971     0.096177     0.104475    Biso  1.000000 Cu
   Cu16        1.0     0.792590     0.046231     0.213098    Biso  1.000000 Cu
   Cu17        1.0     0.842030     0.000000     0.000000    Biso  1.000000 Cu
   Cu18        1.0     0.748434     0.097233     0.104719    Biso  1.000000 Cu
   Cu19        1.0     0.936770     0.048094     0.212828    Biso  1.000000 Cu
   Cu20        1.0     0.984880     0.000000     0.000000    Biso  1.000000 Cu
   Cu21        1.0     0.890164     0.097327     0.107955    Biso  1.000000 Cu
   Cu22        1.0     0.079725     0.190350     0.212737    Biso  1.000000 Cu
   Cu23        1.0     0.127740     0.142860     0.000000    Biso  1.000000 Cu
   Cu24        1.0     0.031525     0.238302     0.107756    Biso  1.000000 Cu
   Cu25        1.0     0.224669     0.190929     0.212977    Biso  1.000000 Cu
   Cu26        1.0     0.270600     0.142860     0.000000    Biso  1.000000 Cu
   Cu27        1.0     0.176333     0.239881     0.108004    Biso  1.000000 Cu
   Cu28        1.0     0.365327     0.189637     0.215253    Biso  1.000000 Cu
   Cu29        1.0     0.413460     0.142860     0.000000    Biso  1.000000 Cu
   Cu30        1.0     0.317060     0.235507     0.103033    Biso  1.000000 Cu
   Cu31        1.0     0.508455     0.190365     0.218830    Biso  1.000000 Cu
   Cu32        1.0     0.556310     0.142860     0.000000    Biso  1.000000 Cu
   Cu33        1.0     0.461978     0.239348     0.108983    Biso  1.000000 Cu
   Cu34        1.0     0.651509     0.191397     0.216711    Biso  1.000000 Cu
   Cu35        1.0     0.699170     0.142860     0.000000    Biso  1.000000 Cu
   Cu36        1.0     0.602554     0.236167     0.106990    Biso  1.000000 Cu
   Cu37        1.0     0.791320     0.187734     0.212974    Biso  1.000000 Cu
   Cu38        1.0     0.842030     0.142860     0.000000    Biso  1.000000 Cu
   Cu39        1.0     0.746402     0.237731     0.107496    Biso  1.000000 Cu
   Cu40        1.0     0.937771     0.191589     0.218899    Biso  1.000000 Cu
   Cu41        1.0     0.984880     0.142860     0.000000    Biso  1.000000 Cu
   Cu42        1.0     0.890698     0.239671     0.108230    Biso  1.000000 Cu
   Cu43        1.0     0.080699     0.334710     0.212495    Biso  1.000000 Cu
   Cu44        1.0     0.127740     0.285710     0.000000    Biso  1.000000 Cu
   Cu45        1.0     0.031457     0.381030     0.107799    Biso  1.000000 Cu
   Cu46        1.0     0.223733     0.331906     0.219323    Biso  1.000000 Cu
   Cu47        1.0     0.270600     0.285710     0.000000    Biso  1.000000 Cu
   Cu48        1.0     0.176357     0.380758     0.107908    Biso  1.000000 Cu
   Cu49        1.0     0.370738     0.328028     0.202717    Biso  1.000000 Cu
   Cu50        1.0     0.413460     0.285710     0.000000    Biso  1.000000 Cu
   Cu51        1.0     0.318139     0.380830     0.106210    Biso  1.000000 Cu
   Cu52        1.0     0.511277     0.334883     0.221674    Biso  1.000000 Cu
   Cu53        1.0     0.556310     0.285710     0.000000    Biso  1.000000 Cu
   Cu54        1.0     0.463650     0.381809     0.103241    Biso  1.000000 Cu
   Cu55        1.0     0.651044     0.333970     0.208792    Biso  1.000000 Cu
   Cu56        1.0     0.699170     0.285710     0.000000    Biso  1.000000 Cu
   Cu57        1.0     0.602763     0.380027     0.104147    Biso  1.000000 Cu
   Cu58        1.0     0.792929     0.337884     0.212360    Biso  1.000000 Cu
   Cu59        1.0     0.842030     0.285710     0.000000    Biso  1.000000 Cu
   Cu60        1.0     0.745565     0.378913     0.101809    Biso  1.000000 Cu
   Cu61        1.0     0.937438     0.338129     0.219627    Biso  1.000000 Cu
   Cu62        1.0     0.984880     0.285710     0.000000    Biso  1.000000 Cu
   Cu63        1.0     0.890228     0.380823     0.107352    Biso  1.000000 Cu
   Cu64        1.0     0.079884     0.477517     0.213576    Biso  1.000000 Cu
   Cu65        1.0     0.127740     0.428570     0.000000    Biso  1.000000 Cu
   Cu66        1.0     0.033824     0.525015     0.105714    Biso  1.000000 Cu
   Cu67        1.0     0.222085     0.478391     0.213575    Biso  1.000000 Cu
   Cu68        1.0     0.270600     0.428570     0.000000    Biso  1.000000 Cu
   Cu69        1.0     0.175589     0.523673     0.106774    Biso  1.000000 Cu
   Cu70        1.0     0.367547     0.478251     0.215993    Biso  1.000000 Cu
   Cu71        1.0     0.413460     0.428570     0.000000    Biso  1.000000 Cu
   Cu72        1.0     0.318355     0.523311     0.107404    Biso  1.000000 Cu
   Cu73        1.0     0.509119     0.473672     0.214405    Biso  1.000000 Cu
   Cu74        1.0     0.556310     0.428570     0.000000    Biso  1.000000 Cu
   Cu75        1.0     0.459552     0.522429     0.107913    Biso  1.000000 Cu
   Cu76        1.0     0.650661     0.472970     0.210534    Biso  1.000000 Cu
   Cu77        1.0     0.699170     0.428570     0.000000    Biso  1.000000 Cu
   Cu78        1.0     0.603963     0.525481     0.107337    Biso  1.000000 Cu
   Cu79        1.0     0.790728     0.474687     0.201411    Biso  1.000000 Cu
   Cu80        1.0     0.842030     0.428570     0.000000    Biso  1.000000 Cu
   Cu81        1.0     0.744477     0.523431     0.101625    Biso  1.000000 Cu
   Cu82        1.0     0.938006     0.478915     0.212645    Biso  1.000000 Cu
   Cu83        1.0     0.984880     0.428570     0.000000    Biso  1.000000 Cu
   Cu84        1.0     0.890967     0.524931     0.102951    Biso  1.000000 Cu
   Cu85        1.0     0.079064     0.619105     0.214533    Biso  1.000000 Cu
   Cu86        1.0     0.127740     0.571430     0.000000    Biso  1.000000 Cu
   Cu87        1.0     0.032822     0.666926     0.106254    Biso  1.000000 Cu
   Cu88        1.0     0.223399     0.619745     0.212900    Biso  1.000000 Cu
   Cu89        1.0     0.270600     0.571430     0.000000    Biso  1.000000 Cu
   Cu90        1.0     0.175321     0.666828     0.106710    Biso  1.000000 Cu
   Cu91        1.0     0.366577     0.620749     0.212181    Biso  1.000000 Cu
   Cu92        1.0     0.413460     0.571430     0.000000    Biso  1.000000 Cu
   Cu93        1.0     0.318207     0.666865     0.106057    Biso  1.000000 Cu
   Cu94        1.0     0.509849     0.618762     0.213592    Biso  1.000000 Cu
   Cu95        1.0     0.556310     0.571430     0.000000    Biso  1.000000 Cu
   Cu96        1.0     0.461679     0.666382     0.106830    Biso  1.000000 Cu
   Cu97        1.0     0.652089     0.615938     0.220533    Biso  1.000000 Cu
   Cu98        1.0     0.699170     0.571430     0.000000    Biso  1.000000 Cu
   Cu99        1.0     0.604272     0.665960     0.107967    Biso  1.000000 Cu
   Cu100       1.0     0.793398     0.613955     0.207664    Biso  1.000000 Cu
   Cu101       1.0     0.842030     0.571430     0.000000    Biso  1.000000 Cu
   Cu102       1.0     0.746219     0.667462     0.107236    Biso  1.000000 Cu
   Cu103       1.0     0.936362     0.617458     0.213502    Biso  1.000000 Cu
   Cu104       1.0     0.984880     0.571430     0.000000    Biso  1.000000 Cu
   Cu105       1.0     0.890589     0.667728     0.106148    Biso  1.000000 Cu
   Cu106       1.0     0.079653     0.761292     0.212991    Biso  1.000000 Cu
   Cu107       1.0     0.127740     0.714290     0.000000    Biso  1.000000 Cu
   Cu108       1.0     0.031216     0.808688     0.107112    Biso  1.000000 Cu
   Cu109       1.0     0.222380     0.759934     0.212558    Biso  1.000000 Cu
   Cu110       1.0     0.270600     0.714290     0.000000    Biso  1.000000 Cu
   Cu111       1.0     0.176072     0.810879     0.107785    Biso  1.000000 Cu
   Cu112       1.0     0.366923     0.762687     0.212707    Biso  1.000000 Cu
   Cu113       1.0     0.413460     0.714290     0.000000    Biso  1.000000 Cu
   Cu114       1.0     0.319052     0.810951     0.107626    Biso  1.000000 Cu
   Cu115       1.0     0.509140     0.761939     0.213251    Biso  1.000000 Cu
   Cu116       1.0     0.556310     0.714290     0.000000    Biso  1.000000 Cu
   Cu117       1.0     0.461461     0.809563     0.106924    Biso  1.000000 Cu
   Cu118       1.0     0.650606     0.761416     0.212993    Biso  1.000000 Cu
   Cu119       1.0     0.699170     0.714290     0.000000    Biso  1.000000 Cu
   Cu120       1.0     0.603869     0.809301     0.106592    Biso  1.000000 Cu
   Cu121       1.0     0.791469     0.761736     0.212978    Biso  1.000000 Cu
   Cu122       1.0     0.842030     0.714290     0.000000    Biso  1.000000 Cu
   Cu123       1.0     0.746575     0.809496     0.106569    Biso  1.000000 Cu
   Cu124       1.0     0.937694     0.759954     0.216491    Biso  1.000000 Cu
   Cu125       1.0     0.984880     0.714290     0.000000    Biso  1.000000 Cu
   Cu126       1.0     0.889956     0.810240     0.107509    Biso  1.000000 Cu
   Cu127       1.0     0.081599     0.905313     0.212300    Biso  1.000000 Cu
   Cu128       1.0     0.127740     0.857140     0.000000    Biso  1.000000 Cu
   Cu129       1.0     0.030887     0.951513     0.107632    Biso  1.000000 Cu
   Cu130       1.0     0.222347     0.904551     0.218448    Biso  1.000000 Cu
   Cu131       1.0     0.270600     0.857140     0.000000    Biso  1.000000 Cu
   Cu132       1.0     0.176216     0.952132     0.107302    Biso  1.000000 Cu
   Cu133       1.0     0.368201     0.904467     0.218130    Biso  1.000000 Cu
   Cu134       1.0     0.413460     0.857140     0.000000    Biso  1.000000 Cu
   Cu135       1.0     0.318215     0.952091     0.107124    Biso  1.000000 Cu
   Cu136       1.0     0.510924     0.906642     0.215007    Biso  1.000000 Cu
   Cu137       1.0     0.556310     0.857140     0.000000    Biso  1.000000 Cu
   Cu138       1.0     0.460407     0.952001     0.107165    Biso  1.000000 Cu
   Cu139       1.0     0.650224     0.904947     0.214034    Biso  1.000000 Cu
   Cu140       1.0     0.699170     0.857140     0.000000    Biso  1.000000 Cu
   Cu141       1.0     0.603146     0.951204     0.103501    Biso  1.000000 Cu
   Cu142       1.0     0.792472     0.906064     0.212348    Biso  1.000000 Cu
   Cu143       1.0     0.842030     0.857140     0.000000    Biso  1.000000 Cu
   Cu144       1.0     0.746218     0.953003     0.105911    Biso  1.000000 Cu
   Cu145       1.0     0.937441     0.906062     0.219294    Biso  1.000000 Cu
   Cu146       1.0     0.984880     0.857140     0.000000    Biso  1.000000 Cu
   Cu147       1.0     0.889743     0.951986     0.107516    Biso  1.000000 Cu
   Zr1         1.0     0.376623     0.372816     0.333278    Biso  1.000000 Zr
   Zr2         1.0     0.606805     0.481637     0.351387    Biso  1.000000 Zr
   Zr3         1.0     0.818974     0.691292     0.348642    Biso  1.000000 Zr
   Zr4         1.0     0.783843     0.545949     0.456556    Biso  1.000000 Zr
   Zr5         1.0     0.789560     0.365501     0.471718    Biso  1.000000 Zr
   Zr6         1.0     0.430333     0.224781     0.420966    Biso  1.000000 Zr
   Zr7         1.0     0.613369     0.056653     0.338040    Biso  1.000000 Zr
   Zr8         1.0     0.607679     0.370709     0.492414    Biso  1.000000 Zr
   Zr9         1.0     0.794696     0.223710     0.369470    Biso  1.000000 Zr
   Zr10        1.0     0.842031     0.480053     0.328566    Biso  1.000000 Zr
   Zr11        1.0     0.417127     0.053903     0.349296    Biso  1.000000 Zr
   Zr12        1.0     0.634736     0.292318     0.343740    Biso  1.000000 Zr
   O1          1.0     0.292866     0.408036     0.298851    Biso  1.000000 O
   O2          1.0     0.647507     0.497658     0.461267    Biso  1.000000 O
   O3          1.0     0.717170     0.444963     0.370345    Biso  1.000000 O
   O4          1.0     0.353562     0.270793     0.392259    Biso  1.000000 O
   O5          1.0     0.554515     0.345446     0.389903    Biso  1.000000 O
   O6          1.0     0.739672     0.437211     0.529647    Biso  1.000000 O
   O7          1.0     0.490728     0.467998     0.366957    Biso  1.000000 O
   O8          1.0     0.690544     0.611144     0.337085    Biso  1.000000 O
   O9          1.0     0.500699     0.017604     0.384971    Biso  1.000000 O
   O10         1.0     0.726256     0.094212     0.385302    Biso  1.000000 O
   O11         1.0     0.827372     0.278066     0.467478    Biso  1.000000 O
   O12         1.0     0.880671     0.241875     0.292980    Biso  1.000000 O
   O13         1.0     0.322950     0.958226     0.288155    Biso  1.000000 O
   O14         1.0     0.663451     0.189236     0.339687    Biso  1.000000 O
   O15         1.0     0.871306     0.490780     0.438618    Biso  1.000000 O
   O16         1.0     0.882360     0.803099     0.292574    Biso  1.000000 O
   O17         1.0     0.853881     0.597361     0.357011    Biso  1.000000 O
   O18         1.0     0.814658     0.670519     0.454485    Biso  1.000000 O
   O19         1.0     0.488152     0.277173     0.514851    Biso  1.000000 O
   O20         1.0     0.362495     0.094048     0.420129    Biso  1.000000 O
   O21         1.0     0.656044     0.292680     0.455774    Biso  1.000000 O
   O22         1.0     0.786221     0.346352     0.361144    Biso  1.000000 O
   O23         1.0     0.506412     0.190678     0.351853    Biso  1.000000 O
